# Supplementary material for: Relationship between Different Dimensions of Workplace Spirituality and Psychological Well-Being: Measuring Mediation Analysis through Conditional Process Modeling
Source: Int J Environ Res Public Health. 2022 Sep 7;19(18):11244. doi: 10.3390/ijerph191811244 (PMC9517529; doi:10.3390/ijerph191811244)
Supplement: Supplementary file 1 [file ijerph-19-11244-s001.zip]

Archive with 1 entries (1 files):
- ijerph-1882122-supplementary.pdf
